# Supplementary material for: Evidence for loss and reacquisition of alcoholic fermentation in a fructophilic yeast lineage
Source: eLife. 2018 Apr 12;7:e33034. doi: 10.7554/eLife.33034 (PMC5897096; doi:10.7554/eLife.33034)
Supplement: Figure 1—source data 1. [file elife-33034-fig1-data1.xlsx]

## Sheet: Figure 1_source data 1
Raw data for Figure 1
	ffz1∆ #3N						ffz1∆ #5N						WT
Time (h)	Fructose (g/L)		Glucose (g/L)		OD640nm		Fructose (g/L)		Glucose (g/L)		OD640nm		Fructose (g/L)		Glucose (g/L)		OD640nm
0	100	92	100	97	0.2	0.2	101	100	95	97	0.2	0.2	100	87	100	97	0.2	0.2
24	88	90	68	73	27	28	88	89	71	71	25	17	51	56	94	98	30	35
28	88	88	55	59	36	36	89	87	61	56	34	35	37	41	84	87	37	43
52	88	88	27	26	41	43	90	88	26	28	36	39	7	20	72	78
76	84	83	15	12	44	51	85	85	14	14	41	43	0	2	30	49	47	45
100	86	74	12	4.2	50	56	80	79	3	7	60.1	55	0	1	23	27	58	57
	ffz1∆ #3N	Transformant obtained from single cell culture
	ffz1∆ #5N	Transformant obtained from single cell culture from an independent transformation of St. bombicola PYCC 5882
