# Supplementary material for: Evidence for loss and reacquisition of alcoholic fermentation in a fructophilic yeast lineage
Source: eLife. 2018 Apr 12;7:e33034. doi: 10.7554/eLife.33034 (PMC5897096; doi:10.7554/eLife.33034)
Supplement: Figure 2—source data 2. [file elife-33034-fig2-data2.xlsx]

## Sheet: AI>0.1_per species
KEY;
Adh1
Adh6
Suc2
xxxxxx	Bacterial lineage as putative donor
C. versatilis			W. domercqiae			St. bacillaris			St. bombicola			C. apicola			C. magnoliae			C. infanticola			S. lignohabitans			B. Adeninivorans
#query	subclade of best hit outside ancestral lineage	AI	#query	subclade of best hit outside ancestral lineage	AI	#query	subclade of best hit outside ancestral lineage	AI	#query	subclade of best hit outside ancestral lineage	AI	#query	subclade of best hit outside ancestral lineage	AI	#query	subclade of best hit outside ancestral lineage	AI	#query	subclade of best hit outside ancestral lineage	AI	#query	subclade of best hit outside ancestral lineage	AI	#query	subclade of best hit outside ancestral lineage	AI
0287-Candida_versatilis	Proteobacteria	0.745885	1476-Wickerhamiella_domercqiae	Proteobacteria	0.660256	2068-Starmerella_bacillaris	Proteobacteria	0.768556	3001-Starmerella_bombicola	Proteobacteria	0.746865	0165-Candida_apicola	Proteobacteria	0.172015	0228-Candida_magnoliae	Proteobacteria	0.589018	0938-Candida_infanticola	Proteobacteria	0.588543	XP_018737461.1-Sugiyamaella_lignohabitans	Proteobacteria	0.485202	ARAD1A09504g-Blastobotrys_adeninivorans	BacteroidetesChlorobi	0.51629
3257-Candida_versatilis	Proteobacteria	0.715003	1684-Wickerhamiella_domercqiae	Proteobacteria	0.657324	1441-Starmerella_bacillaris	Proteobacteria	0.64493	3000-Starmerella_bombicola	Proteobacteria	0.6005	0227-Candida_apicola	Proteobacteria	0.120064	1235-Candida_magnoliae	Actinobacteria	0.556026	3698-Candida_infanticola	Proteobacteria	0.567398	XP_018734687.1-Sugiyamaella_lignohabitans	Proteobacteria	0.421138	ARAD1D18172g-Blastobotrys_adeninivorans	BacteroidetesChlorobi	0.41298
3288-Candida_versatilis	Proteobacteria	0.702795	1683-Wickerhamiella_domercqiae	Proteobacteria	0.611719	3849-Starmerella_bacillaris	Proteobacteria	0.583519	2999-Starmerella_bombicola	Proteobacteria	0.545427	0239-Candida_apicola	Proteobacteria	0.324311	3865-Candida_magnoliae	Proteobacteria	0.511832	3507-Candida_infanticola	Proteobacteria	0.531473	XP_018733816.1-Sugiyamaella_lignohabitans	Proteobacteria	0.346476	ARAD1D39358g-Blastobotrys_adeninivorans	Proteobacteria	0.345419
0179-Candida_versatilis	Proteobacteria	0.661219	1685-Wickerhamiella_domercqiae	Proteobacteria	0.602025	0619-Starmerella_bacillaris	Proteobacteria	0.569261	3323-Starmerella_bombicola	Proteobacteria	0.529447	0240-Candida_apicola	Proteobacteria	0.256034	0222-Candida_magnoliae	Proteobacteria	0.496792	0590-Candida_infanticola	Proteobacteria	0.518091	XP_018734778.1-Sugiyamaella_lignohabitans	Chlorophyta	0.316017	ARAD1B01298g-Blastobotrys_adeninivorans	Rhodophyta	0.296573
0023-Candida_versatilis	Proteobacteria	0.645114	3038-Wickerhamiella_domercqiae	Proteobacteria	0.592816	0598-Starmerella_bacillaris	Actinobacteria	0.442335	0099-Starmerella_bombicola	Proteobacteria	0.50446	0365-Candida_apicola	Proteobacteria	0.140803	0235-Candida_magnoliae	Proteobacteria	0.482488	0808-Candida_infanticola	Proteobacteria	0.504695	XP_018735347.1-Sugiyamaella_lignohabitans	Proteobacteria	0.290417	ARAD1D51084g-Blastobotrys_adeninivorans	Actinobacteria	0.289934
5454-Candida_versatilis	Proteobacteria	0.624161	0382-Wickerhamiella_domercqiae	Proteobacteria	0.571579	3338-Starmerella_bacillaris	Proteobacteria	0.439654	3925-Starmerella_bombicola	Actinobacteria	0.489388	0450-Candida_apicola	Actinobacteria	0.455208	0221-Candida_magnoliae	Proteobacteria	0.478105	3573-Candida_infanticola	BacteroidetesChlorobi	0.436676	XP_018733736.1-Sugiyamaella_lignohabitans	Metazoa	0.285876	ARAD1D15092g-Blastobotrys_adeninivorans	Actinobacteria	0.238035
0047-Candida_versatilis	Proteobacteria	0.605031	0368-Wickerhamiella_domercqiae	Proteobacteria	0.564052	3337-Starmerella_bacillaris	Proteobacteria	0.430766	0098-Starmerella_bombicola	Proteobacteria	0.471633	0469-Candida_apicola	Actinobacteria	0.421723	0218-Candida_magnoliae	Proteobacteria	0.47588	3277-Candida_infanticola	Actinobacteria	0.425237	XP_018737753.1-Sugiyamaella_lignohabitans	Chlorophyta	0.282068	ARAD1A10076g-Blastobotrys_adeninivorans	Proteobacteria	0.191652
1668-Candida_versatilis	Proteobacteria	0.576437	2241-Wickerhamiella_domercqiae	Proteobacteria	0.522081	3773-Starmerella_bacillaris	Proteobacteria	0.412774	0103-Starmerella_bombicola	Proteobacteria	0.4675	0518-Candida_apicola	Proteobacteria	0.210204	3287-Candida_magnoliae	Actinobacteria	0.467352	3345-Candida_infanticola	Actinobacteria	0.353017	XP_018735397.1-Sugiyamaella_lignohabitans	Metazoa	0.276138	ARAD1A18392g-Blastobotrys_adeninivorans	Proteobacteria	0.191391
2897-Candida_versatilis	Proteobacteria	0.570151	1789-Wickerhamiella_domercqiae	Proteobacteria	0.498379	3772-Starmerella_bacillaris	Proteobacteria	0.357285	0100-Starmerella_bombicola	Proteobacteria	0.463863	0525-Candida_apicola	Actinobacteria	0.110998	0223-Candida_magnoliae	Proteobacteria	0.427094	0940-Candida_infanticola	Proteobacteria	0.342241	XP_018734349.1-Sugiyamaella_lignohabitans	Proteobacteria	0.274926	ARAD1B15026g-Blastobotrys_adeninivorans	Metazoa	0.183247
3803-Candida_versatilis	Actinobacteria	0.564526	2242-Wickerhamiella_domercqiae	Proteobacteria	0.48451	3218-Starmerella_bacillaris	Proteobacteria	0.34546	4429-Starmerella_bombicola	Actinobacteria	0.438057	0671-Candida_apicola	Actinobacteria	0.2743	3385-Candida_magnoliae	Proteobacteria	0.424221	0670-Candida_infanticola	Actinobacteria	0.311203	XP_018736894.1-Sugiyamaella_lignohabitans	Actinobacteria	0.268793	ARAD1A15026g-Blastobotrys_adeninivorans	Actinobacteria	0.16796
3251-Candida_versatilis	Proteobacteria	0.558654	1790-Wickerhamiella_domercqiae	Proteobacteria	0.475025	1106-Starmerella_bacillaris	Proteobacteria	0.262039	2997-Starmerella_bombicola	Proteobacteria	0.424557	0739-Candida_apicola	Proteobacteria	0.138258	0488-Candida_magnoliae	Proteobacteria	0.382318	1320-Candida_infanticola	Proteobacteria	0.303809	XP_018733496.1-Sugiyamaella_lignohabitans	Actinobacteria	0.264206	ARAD1C23650g-Blastobotrys_adeninivorans	Firmicutes	0.162475
1693-Candida_versatilis	Proteobacteria	0.553176	4301-Wickerhamiella_domercqiae	Actinobacteria	0.470566	1146-Starmerella_bacillaris	Proteobacteria	0.241699	0186-Starmerella_bombicola	Proteobacteria	0.39026	0843-Candida_apicola	Proteobacteria	0.124046	0224-Candida_magnoliae	Proteobacteria	0.373127	2957-Candida_infanticola	Proteobacteria	0.295936	XP_018735666.1-Sugiyamaella_lignohabitans	Proteobacteria	0.263367	ARAD1D38676g-Blastobotrys_adeninivorans	Proteobacteria	0.159929
1474-Candida_versatilis	Actinobacteria	0.546607	3895-Wickerhamiella_domercqiae	Proteobacteria	0.467886	0777-Starmerella_bacillaris	Proteobacteria	0.241424	0097-Starmerella_bombicola	Proteobacteria	0.383396	0870-Candida_apicola	Proteobacteria	0.175835	0876-Candida_magnoliae	Proteobacteria	0.361358	2719-Candida_infanticola	Actinobacteria	0.295569	XP_018736953.1-Sugiyamaella_lignohabitans	Streptophyta	0.260045	ARAD1C34254g-Blastobotrys_adeninivorans	Metazoa	0.159046
0239-Candida_versatilis	Proteobacteria	0.545156	1682-Wickerhamiella_domercqiae	Proteobacteria	0.46728	1982-Starmerella_bacillaris	Proteobacteria	0.234575	2198-Starmerella_bombicola	Proteobacteria	0.359443	0973-Candida_apicola	BacteroidetesChlorobi	0.214587	3098-Candida_magnoliae	Actinobacteria	0.356291	2958-Candida_infanticola	Proteobacteria	0.280324	XP_018734671.1-Sugiyamaella_lignohabitans	Rhodophyta	0.249211	ARAD1C27258g-Blastobotrys_adeninivorans	Firmicutes	0.146891
0354-Candida_versatilis	Proteobacteria	0.536352	0506-Wickerhamiella_domercqiae	Proteobacteria	0.463454	2870-Starmerella_bacillaris	Actinobacteria	0.211815	3909-Starmerella_bombicola	Proteobacteria	0.357127	0975-Candida_apicola	BacteroidetesChlorobi	0.175573	0841-Candida_magnoliae	Proteobacteria	0.346078	1494-Candida_infanticola	Proteobacteria	0.273781	XP_018735292.1-Sugiyamaella_lignohabitans	Proteobacteria	0.234863	ARAD1D48972g-Blastobotrys_adeninivorans	Proteobacteria	0.144452
0042-Candida_versatilis	Proteobacteria	0.527217	3001-Wickerhamiella_domercqiae	Proteobacteria	0.460075	2745-Starmerella_bacillaris	Proteobacteria	0.209922	1538-Starmerella_bombicola	Proteobacteria	0.352067	1026-Candida_apicola	Proteobacteria	0.330783	1352-Candida_magnoliae	Proteobacteria	0.345754	1493-Candida_infanticola	Proteobacteria	0.273398	XP_018738253.1-Sugiyamaella_lignohabitans	Actinobacteria	0.234523	ARAD1C00572g-Blastobotrys_adeninivorans	Firmicutes	0.141926
1695-Candida_versatilis	Firmicutes	0.520641	3366-Wickerhamiella_domercqiae	Proteobacteria	0.458799	2754-Starmerella_bacillaris	BacteroidetesChlorobi	0.202501	0184-Starmerella_bombicola	Proteobacteria	0.349224	1067-Candida_apicola	Proteobacteria	0.175733	3080-Candida_magnoliae	Proteobacteria	0.333473	3258-Candida_infanticola	Proteobacteria	0.253519	XP_018737493.1-Sugiyamaella_lignohabitans	Streptophyta	0.220305	ARAD1C07304g-Blastobotrys_adeninivorans	Metazoa	0.137074
2819-Candida_versatilis	Actinobacteria	0.518487	0562-Wickerhamiella_domercqiae	Proteobacteria	0.456426	2753-Starmerella_bacillaris	BacteroidetesChlorobi	0.188737	4225-Starmerella_bombicola	Proteobacteria	0.303756	1441-Candida_apicola	BacteroidetesChlorobi	0.241237	3081-Candida_magnoliae	Proteobacteria	0.331754	2959-Candida_infanticola	Proteobacteria	0.250959	XP_018736102.1-Sugiyamaella_lignohabitans	Oomycetes	0.21709	ARAD1A19404g-Blastobotrys_adeninivorans	Metazoa	0.129661
0113-Candida_versatilis	Proteobacteria	0.510207	0393-Wickerhamiella_domercqiae	Proteobacteria	0.445666	1107-Starmerella_bacillaris	Proteobacteria	0.188361	0743-Starmerella_bombicola	Actinobacteria	0.292778	1467-Candida_apicola	Proteobacteria	0.674473	1236-Candida_magnoliae	Proteobacteria	0.329879	2551-Candida_infanticola	Proteobacteria	0.247142	XP_018737428.1-Sugiyamaella_lignohabitans	Metazoa	0.209476	ARAD1A09130g-Blastobotrys_adeninivorans	Proteobacteria	0.127609
4226-Candida_versatilis	Proteobacteria	0.50773	1189-Wickerhamiella_domercqiae	Proteobacteria	0.411586	1836-Starmerella_bacillaris	Proteobacteria	0.168147	2839-Starmerella_bombicola	Proteobacteria	0.267932	1468-Candida_apicola	Proteobacteria	0.561128	1336-Candida_magnoliae	Proteobacteria	0.327494	2730-Candida_infanticola	Actinobacteria	0.240287	XP_018736274.1-Sugiyamaella_lignohabitans	Oomycetes	0.204541	ARAD1A19844g-Blastobotrys_adeninivorans	Actinobacteria	0.12648
1679-Candida_versatilis	Proteobacteria	0.503453	1044-Wickerhamiella_domercqiae	Proteobacteria	0.404488	1522-Starmerella_bacillaris	Proteobacteria	0.164569	0315-Starmerella_bombicola	Proteobacteria	0.265265	1469-Candida_apicola	Proteobacteria	0.506947	2135-Candida_magnoliae	Proteobacteria	0.314617	2731-Candida_infanticola	Proteobacteria	0.22217	XP_018735822.1-Sugiyamaella_lignohabitans	Metazoa	0.204304	ARAD1B08888g-Blastobotrys_adeninivorans	Metazoa	0.125
1687-Candida_versatilis	Proteobacteria	0.502981	2240-Wickerhamiella_domercqiae	Proteobacteria	0.387871	0027-Starmerella_bacillaris	Proteobacteria	0.148567	4582-Starmerella_bombicola	Proteobacteria	0.259494	1470-Candida_apicola	Proteobacteria	0.400865	0236-Candida_magnoliae	Proteobacteria	0.30894	4202-Candida_infanticola	Proteobacteria	0.215205	XP_018735108.1-Sugiyamaella_lignohabitans	Actinobacteria	0.19059	ARAD1A08228g-Blastobotrys_adeninivorans	Metazoa	0.124881
0073-Candida_versatilis	Proteobacteria	0.492615	0366-Wickerhamiella_domercqiae	Proteobacteria	0.374211	2414-Starmerella_bacillaris	Actinobacteria	0.14719	0672-Starmerella_bombicola	Proteobacteria	0.25778	1600-Candida_apicola	BacteroidetesChlorobi	0.199022	0377-Candida_magnoliae	Proteobacteria	0.306795	3619-Candida_infanticola	Actinobacteria	0.213446	XP_018735248.1-Sugiyamaella_lignohabitans	Metazoa	0.188051	ARAD1B00770g-Blastobotrys_adeninivorans	Metazoa	0.120908
2360-Candida_versatilis	Actinobacteria	0.491795	0027-Wickerhamiella_domercqiae	Proteobacteria	0.371193	0761-Starmerella_bacillaris	Proteobacteria	0.145385	4290-Starmerella_bombicola	Proteobacteria	0.254164	1664-Candida_apicola	Proteobacteria	0.337376	0840-Candida_magnoliae	Proteobacteria	0.306564	4210-Candida_infanticola	Proteobacteria	0.209052	XP_018737168.1-Sugiyamaella_lignohabitans	Actinobacteria	0.182496	ARAD1B01188g-Blastobotrys_adeninivorans	Metazoa	0.119833
0224-Candida_versatilis	Firmicutes	0.49075	0343-Wickerhamiella_domercqiae	Proteobacteria	0.365094	2534-Starmerella_bacillaris	Proteobacteria	0.137594	3308-Starmerella_bombicola	Proteobacteria	0.251393	1721-Candida_apicola	Actinobacteria	0.351014	2206-Candida_magnoliae	Proteobacteria	0.304064	1717-Candida_infanticola	Proteobacteria	0.19812	XP_018733864.1-Sugiyamaella_lignohabitans	Firmicutes	0.15812	ARAD1C43670g-Blastobotrys_adeninivorans	Metazoa	0.119677
1688-Candida_versatilis	Proteobacteria	0.48457	3002-Wickerhamiella_domercqiae	Proteobacteria	0.361727	2639-Starmerella_bacillaris	Metazoa	0.130688	0095-Starmerella_bombicola	Proteobacteria	0.249762	1805-Candida_apicola	Proteobacteria	0.102357	0374-Candida_magnoliae	Actinobacteria	0.303539	0068-Candida_infanticola	Proteobacteria	0.192158	XP_018733820.1-Sugiyamaella_lignohabitans	Proteobacteria	0.157252	ARAD1C32934g-Blastobotrys_adeninivorans	Proteobacteria	0.11914
5492-Candida_versatilis	Proteobacteria	0.48192	0007-Wickerhamiella_domercqiae	Proteobacteria	0.357173	0572-Starmerella_bacillaris	Proteobacteria	0.129847	2071-Starmerella_bombicola	Proteobacteria	0.241199	1808-Candida_apicola	Proteobacteria	0.109076	1033-Candida_magnoliae	Proteobacteria	0.300898	0369-Candida_infanticola	Proteobacteria	0.186627	XP_018734576.1-Sugiyamaella_lignohabitans	Chlorophyta	0.152233	ARAD1D33946g-Blastobotrys_adeninivorans	Metazoa	0.114829
1747-Candida_versatilis	Actinobacteria	0.477434	2589-Wickerhamiella_domercqiae	Proteobacteria	0.352571	0494-Starmerella_bacillaris	Metazoa	0.129114	0096-Starmerella_bombicola	Proteobacteria	0.236856	1940-Candida_apicola	Proteobacteria	0.447422	2627-Candida_magnoliae	Proteobacteria	0.292646	4384-Candida_infanticola	Proteobacteria	0.185668	XP_018734679.1-Sugiyamaella_lignohabitans	Actinobacteria	0.151771	ARAD1C10494g-Blastobotrys_adeninivorans	Metazoa	0.113947
0411-Candida_versatilis	Proteobacteria	0.473566	2258-Wickerhamiella_domercqiae	Proteobacteria	0.341979	1108-Starmerella_bacillaris	Proteobacteria	0.128443	4228-Starmerella_bombicola	Proteobacteria	0.225194	2045-Candida_apicola	Proteobacteria	0.182042	2668-Candida_magnoliae	Actinobacteria	0.290989	1186-Candida_infanticola	Proteobacteria	0.168993	XP_018734537.1-Sugiyamaella_lignohabitans	Proteobacteria	0.151408	ARAD1A03256g-Blastobotrys_adeninivorans	Metazoa	0.111188
0183-Candida_versatilis	Proteobacteria	0.469435	0022-Wickerhamiella_domercqiae	Actinobacteria	0.334599	3780-Starmerella_bacillaris	Proteobacteria	0.125987	3192-Starmerella_bombicola	Proteobacteria	0.219461	2083-Candida_apicola	Actinobacteria	0.138294	0824-Candida_magnoliae	Proteobacteria	0.290827	0931-Candida_infanticola	Proteobacteria	0.165184	XP_018736459.1-Sugiyamaella_lignohabitans	Metazoa	0.144421	ARAD1D30866g-Blastobotrys_adeninivorans	Metazoa	0.110018
0258-Candida_versatilis	Actinobacteria	0.465142	3007-Wickerhamiella_domercqiae	Proteobacteria	0.331411	2357-Starmerella_bacillaris	Proteobacteria	0.124937	2028-Starmerella_bombicola	Proteobacteria	0.218841	2134-Candida_apicola	Proteobacteria	0.221747	3794-Candida_magnoliae	Proteobacteria	0.283614	4316-Candida_infanticola	Proteobacteria	0.165102	XP_018736667.1-Sugiyamaella_lignohabitans	other_Stramenopiles	0.14217	ARAD1B18700g-Blastobotrys_adeninivorans	Streptophyta	0.109841
1730-Candida_versatilis	Proteobacteria	0.462485	2238-Wickerhamiella_domercqiae	Proteobacteria	0.329206	3309-Starmerella_bacillaris	BacteroidetesChlorobi	0.120986	3098-Starmerella_bombicola	Proteobacteria	0.218433	2137-Candida_apicola	Proteobacteria	0.159984	3032-Candida_magnoliae	Proteobacteria	0.281914	2645-Candida_infanticola	Proteobacteria	0.163876	XP_018736905.1-Sugiyamaella_lignohabitans	Actinobacteria	0.138582	ARAD1C34122g-Blastobotrys_adeninivorans	other_Opisthokonta	0.107322
1594-Candida_versatilis	Proteobacteria	0.455072	0847-Wickerhamiella_domercqiae	Proteobacteria	0.326834	3356-Starmerella_bacillaris	Proteobacteria	0.118738	2938-Starmerella_bombicola	Proteobacteria	0.216671	2140-Candida_apicola	Proteobacteria	0.248	1597-Candida_magnoliae	Actinobacteria	0.2773	3620-Candida_infanticola	Actinobacteria	0.149823	XP_018736758.1-Sugiyamaella_lignohabitans	Proteobacteria	0.138286	ARAD1C05038g-Blastobotrys_adeninivorans	Proteobacteria	0.105634
0428-Candida_versatilis	Proteobacteria	0.451941	3685-Wickerhamiella_domercqiae	Proteobacteria	0.326776	1058-Starmerella_bacillaris	Proteobacteria	0.116636	2796-Starmerella_bombicola	Proteobacteria	0.215702	2157-Candida_apicola	Actinobacteria	0.190993	0473-Candida_magnoliae	Actinobacteria	0.273562	1024-Candida_infanticola	Proteobacteria	0.147457	XP_018734118.1-Sugiyamaella_lignohabitans	Cyanobacteria	0.134812	ARAD1C25806g-Blastobotrys_adeninivorans	Metazoa	0.104478
0358-Candida_versatilis	Proteobacteria	0.44908	3848-Wickerhamiella_domercqiae	Proteobacteria	0.318542	0760-Starmerella_bacillaris	Firmicutes	0.116475	2504-Starmerella_bombicola	Proteobacteria	0.210717	2201-Candida_apicola	Proteobacteria	0.273268	0392-Candida_magnoliae	Proteobacteria	0.260333	1927-Candida_infanticola	Metazoa	0.144923	XP_018738046.1-Sugiyamaella_lignohabitans	Metazoa	0.130533
2273-Candida_versatilis	Proteobacteria	0.447938	2981-Wickerhamiella_domercqiae	Proteobacteria	0.307961	1221-Starmerella_bacillaris	Streptophyta	0.115127	3710-Starmerella_bombicola	Actinobacteria	0.205247	2257-Candida_apicola	Streptophyta	0.102781	0227-Candida_magnoliae	Proteobacteria	0.258979	2254-Candida_infanticola	Proteobacteria	0.136847	XP_018737816.1-Sugiyamaella_lignohabitans	Proteobacteria	0.125848	Phylogenies constructed	26
0361-Candida_versatilis	Proteobacteria	0.445125	4404-Wickerhamiella_domercqiae	Actinobacteria	0.302403	3357-Starmerella_bacillaris	Proteobacteria	0.11341	4211-Starmerella_bombicola	BacteroidetesChlorobi	0.204756	2315-Candida_apicola	BacteroidetesChlorobi	0.160121	0376-Candida_magnoliae	Actinobacteria	0.241249	2411-Candida_infanticola	Proteobacteria	0.135264	XP_018737077.1-Sugiyamaella_lignohabitans	Proteobacteria	0.123493	Cluster with bacteria	14
1349-Candida_versatilis	Proteobacteria	0.444503	1787-Wickerhamiella_domercqiae	Proteobacteria	0.300892	3290-Starmerella_bacillaris	Streptophyta	0.111938	0173-Starmerella_bombicola	Metazoa	0.193337	2423-Candida_apicola	Proteobacteria	0.205864	1209-Candida_magnoliae	Actinobacteria	0.24066	4249-Candida_infanticola	Proteobacteria	0.129021	XP_018733758.1-Sugiyamaella_lignohabitans	Haptophyceae	0.122605
1613-Candida_versatilis	Proteobacteria	0.43708	3900-Wickerhamiella_domercqiae	Proteobacteria	0.291164	2695-Starmerella_bacillaris	Proteobacteria	0.11066	4210-Starmerella_bombicola	BacteroidetesChlorobi	0.192372	2506-Candida_apicola	Proteobacteria	0.336962	0369-Candida_magnoliae	Actinobacteria	0.225643	4371-Candida_infanticola	Metazoa	0.127705	XP_018733620.1-Sugiyamaella_lignohabitans	Streptophyta	0.11982
1645-Candida_versatilis	Firmicutes	0.436866	3003-Wickerhamiella_domercqiae	Proteobacteria	0.287094	2696-Starmerella_bacillaris	Proteobacteria	0.104599	1123-Starmerella_bombicola	Proteobacteria	0.184056	2529-Candida_apicola	Proteobacteria	0.307657	2162-Candida_magnoliae	Proteobacteria	0.220128	1990-Candida_infanticola	Proteobacteria	0.124479	XP_018736992.1-Sugiyamaella_lignohabitans	Metazoa	0.115356
3144-Candida_versatilis	Proteobacteria	0.436453	4012-Wickerhamiella_domercqiae	Proteobacteria	0.284064	0944-Starmerella_bacillaris	Actinobacteria	0.103283	2840-Starmerella_bombicola	Amoebozoa	0.1788	2813-Candida_apicola	Proteobacteria	0.248858	1455-Candida_magnoliae	Proteobacteria	0.2164	0508-Candida_infanticola	Proteobacteria	0.121438	XP_018733567.1-Sugiyamaella_lignohabitans	Apicomplexa	0.114467
3417-Candida_versatilis	Actinobacteria	0.434424	0563-Wickerhamiella_domercqiae	Proteobacteria	0.280555				2818-Starmerella_bombicola	Proteobacteria	0.162478	2941-Candida_apicola	Firmicutes	0.139918	1440-Candida_magnoliae	Proteobacteria	0.216185	4221-Candida_infanticola	Metazoa	0.121298	XP_018733743.1-Sugiyamaella_lignohabitans	Metazoa	0.113872
0262-Candida_versatilis	Proteobacteria	0.430682	0341-Wickerhamiella_domercqiae	Proteobacteria	0.278288	Phylogenies constructed	34		0104-Starmerella_bombicola	Firmicutes	0.157714	2964-Candida_apicola	Proteobacteria	0.175328	0225-Candida_magnoliae	Proteobacteria	0.203228	3564-Candida_infanticola	Proteobacteria	0.119862	XP_018736692.1-Sugiyamaella_lignohabitans	Metazoa	0.112173
5485-Candida_versatilis	Proteobacteria	0.429672	0367-Wickerhamiella_domercqiae	Proteobacteria	0.278237	Cluster with bacteria	32		2662-Starmerella_bombicola	Metazoa	0.157216	3085-Candida_apicola	Proteobacteria	0.286988	2733-Candida_magnoliae	Actinobacteria	0.203077	4331-Candida_infanticola	Actinobacteria	0.119274	XP_018737067.1-Sugiyamaella_lignohabitans	Metazoa	0.108446
1670-Candida_versatilis	Proteobacteria	0.427896	1413-Wickerhamiella_domercqiae	Proteobacteria	0.274878				2714-Starmerella_bombicola	Actinobacteria	0.147679	3086-Candida_apicola	Proteobacteria	0.347913	1178-Candida_magnoliae	Firmicutes	0.200774	1482-Candida_infanticola	Metazoa	0.113836	XP_018736929.1-Sugiyamaella_lignohabitans	Proteobacteria	0.108264
3252-Candida_versatilis	Proteobacteria	0.425893	3654-Wickerhamiella_domercqiae	Proteobacteria	0.273575				3254-Starmerella_bombicola	Proteobacteria	0.141693	3154-Candida_apicola	Proteobacteria	0.229145	2773-Candida_magnoliae	Actinobacteria	0.199472	2243-Candida_infanticola	Metazoa	0.111111	XP_018733575.1-Sugiyamaella_lignohabitans	Streptophyta	0.10381
0244-Candida_versatilis	Proteobacteria	0.421959	2262-Wickerhamiella_domercqiae	Proteobacteria	0.273481				0598-Starmerella_bombicola	Firmicutes	0.134698	3155-Candida_apicola	Proteobacteria	0.200742	0275-Candida_magnoliae	Metazoa	0.193764	3563-Candida_infanticola	Firmicutes	0.107899	XP_018735476.1-Sugiyamaella_lignohabitans	Metazoa	0.1002
0288-Candida_versatilis	Proteobacteria	0.414535	1347-Wickerhamiella_domercqiae	Proteobacteria	0.270792				1680-Starmerella_bombicola	Proteobacteria	0.131439	3156-Candida_apicola	Proteobacteria	0.312059	0086-Candida_magnoliae	Proteobacteria	0.192149				Phylogenies constructed	22
0329-Candida_versatilis	Proteobacteria	0.408171	1866-Wickerhamiella_domercqiae	Proteobacteria	0.269742				4223-Starmerella_bombicola	Metazoa	0.130948	3159-Candida_apicola	Proteobacteria	0.34385	3791-Candida_magnoliae	Metazoa	0.185798	Phylogenies constructed	37		Cluster with bacteria	9
1672-Candida_versatilis	Proteobacteria	0.407442	0013-Wickerhamiella_domercqiae	Proteobacteria	0.268879				0517-Starmerella_bombicola	Proteobacteria	0.130793	3160-Candida_apicola	Proteobacteria	0.436252	0434-Candida_magnoliae	Proteobacteria	0.18063	Cluster with bacteria	32
5518-Candida_versatilis	Proteobacteria	0.406387	0346-Wickerhamiella_domercqiae	Proteobacteria	0.252551				2573-Starmerella_bombicola	Metazoa	0.121602	3663-Candida_apicola	Ciliophora	0.115003	2852-Candida_magnoliae	Actinobacteria	0.174543
3441-Candida_versatilis	Proteobacteria	0.402704	1867-Wickerhamiella_domercqiae	Proteobacteria	0.251922				1649-Starmerella_bombicola	Actinobacteria	0.119282	3891-Candida_apicola	Proteobacteria	0.416826	2289-Candida_magnoliae	Proteobacteria	0.162321
5404-Candida_versatilis	Proteobacteria	0.399648	4051-Wickerhamiella_domercqiae	Proteobacteria	0.237262				0001-Starmerella_bombicola	Proteobacteria	0.117717	3915-Candida_apicola	Proteobacteria	0.227159	0217-Candida_magnoliae	Proteobacteria	0.162008
3437-Candida_versatilis	Proteobacteria	0.39848	0832-Wickerhamiella_domercqiae	Actinobacteria	0.226268				1631-Starmerella_bombicola	Metazoa	0.113236	3960-Candida_apicola	Proteobacteria	0.590426	3361-Candida_magnoliae	Proteobacteria	0.156076
0331-Candida_versatilis	Proteobacteria	0.39301	2980-Wickerhamiella_domercqiae	Proteobacteria	0.210292				2889-Starmerella_bombicola	Proteobacteria	0.113088	4026-Candida_apicola	Proteobacteria	0.36673	1764-Candida_magnoliae	Firmicutes	0.148748
5495-Candida_versatilis	Proteobacteria	0.389193	2996-Wickerhamiella_domercqiae	Proteobacteria	0.209166				3771-Starmerella_bombicola	Proteobacteria	0.111838	4134-Candida_apicola	Proteobacteria	0.104084	2591-Candida_magnoliae	Proteobacteria	0.148737
1872-Candida_versatilis	Proteobacteria	0.389113	0104-Wickerhamiella_domercqiae	Actinobacteria	0.20888				0094-Starmerella_bombicola	Proteobacteria	0.108657	4298-Candida_apicola	Proteobacteria	0.258529	1237-Candida_magnoliae	Proteobacteria	0.146893
1644-Candida_versatilis	BacteroidetesChlorobi	0.387311	2261-Wickerhamiella_domercqiae	Proteobacteria	0.207698				3809-Starmerella_bombicola	Metazoa	0.107438	4359-Candida_apicola	Actinobacteria	0.455961	2623-Candida_magnoliae	Euryarchaeota	0.132941
0186-Candida_versatilis	other_Bacteria	0.379626	3111-Wickerhamiella_domercqiae	Proteobacteria	0.207575				0232-Starmerella_bombicola	Deferribacteres	0.104132	4517-Candida_apicola	Firmicutes	0.128874	2849-Candida_magnoliae	Planctomycetes	0.127681
0339-Candida_versatilis	Proteobacteria	0.378803	2254-Wickerhamiella_domercqiae	Proteobacteria	0.205476				3828-Starmerella_bombicola	Streptophyta	0.103296	4578-Candida_apicola	Proteobacteria	0.40919	1596-Candida_magnoliae	Proteobacteria	0.125849
1727-Candida_versatilis	Proteobacteria	0.378553	1091-Wickerhamiella_domercqiae	Proteobacteria	0.203726							4581-Candida_apicola	Proteobacteria	0.46679	0317-Candida_magnoliae	Actinobacteria	0.125149
2849-Candida_versatilis	Proteobacteria	0.377595	2999-Wickerhamiella_domercqiae	Proteobacteria	0.191861				Phylogenies constructed	46		4642-Candida_apicola	Proteobacteria	0.321764	2301-Candida_magnoliae	Proteobacteria	0.124364
1622-Candida_versatilis	Proteobacteria	0.37655	1615-Wickerhamiella_domercqiae	Proteobacteria	0.184293				Cluster with bacteria	42		4822-Candida_apicola	Proteobacteria	0.341625	3078-Candida_magnoliae	Actinobacteria	0.116448
0228-Candida_versatilis	Proteobacteria	0.374006	0568-Wickerhamiella_domercqiae	Actinobacteria	0.178072							4826-Candida_apicola	Proteobacteria	0.146223	0077-Candida_magnoliae	Proteobacteria	0.113027
5525-Candida_versatilis	Proteobacteria	0.373149	0971-Wickerhamiella_domercqiae	Proteobacteria	0.174995							4963-Candida_apicola	Actinobacteria	0.181995	0742-Candida_magnoliae	Proteobacteria	0.110575
3453-Candida_versatilis	Proteobacteria	0.369893	0348-Wickerhamiella_domercqiae	Actinobacteria	0.171018							Phylogenies constructed	58		1187-Candida_magnoliae	Proteobacteria	0.10936
0362-Candida_versatilis	Proteobacteria	0.361829	0021-Wickerhamiella_domercqiae	Proteobacteria	0.170278							Cluster with bacteria	55		0148-Candida_magnoliae	Firmicutes	0.108065
1617-Candida_versatilis	Proteobacteria	0.354372	4054-Wickerhamiella_domercqiae	other_Opisthokonta	0.168605										2955-Candida_magnoliae	Proteobacteria	0.107729
1666-Candida_versatilis	Proteobacteria	0.352948	1065-Wickerhamiella_domercqiae	Proteobacteria	0.166224										0342-Candida_magnoliae	Proteobacteria	0.107339
0376-Candida_versatilis	Proteobacteria	0.352834	3118-Wickerhamiella_domercqiae	Proteobacteria	0.163907										3435-Candida_magnoliae	Ciliophora	0.103526
1544-Candida_versatilis	Actinobacteria	0.351273	4394-Wickerhamiella_domercqiae	Proteobacteria	0.162266										Phylogenies constructed	65
5514-Candida_versatilis	Proteobacteria	0.351058	3121-Wickerhamiella_domercqiae	Proteobacteria	0.159183										Cluster with bacteria	60
1795-Candida_versatilis	Proteobacteria	0.350955	2566-Wickerhamiella_domercqiae	Proteobacteria	0.157951
3425-Candida_versatilis	Proteobacteria	0.346711	3120-Wickerhamiella_domercqiae	Proteobacteria	0.155349
0061-Candida_versatilis	Proteobacteria	0.342056	2746-Wickerhamiella_domercqiae	BacteroidetesChlorobi	0.155217
0081-Candida_versatilis	Proteobacteria	0.34193	3119-Wickerhamiella_domercqiae	Proteobacteria	0.14999
2283-Candida_versatilis	Proteobacteria	0.335337	4435-Wickerhamiella_domercqiae	Proteobacteria	0.140372
5519-Candida_versatilis	Proteobacteria	0.330318	4045-Wickerhamiella_domercqiae	Proteobacteria	0.139936
1597-Candida_versatilis	Proteobacteria	0.325662	2355-Wickerhamiella_domercqiae	Proteobacteria	0.127582
2875-Candida_versatilis	Proteobacteria	0.321925	4103-Wickerhamiella_domercqiae	Metazoa	0.126507
0133-Candida_versatilis	Proteobacteria	0.319107	0559-Wickerhamiella_domercqiae	Actinobacteria	0.121428
2286-Candida_versatilis	Proteobacteria	0.318786	2880-Wickerhamiella_domercqiae	Metazoa	0.117637
0196-Candida_versatilis	Proteobacteria	0.318002	1316-Wickerhamiella_domercqiae	Actinobacteria	0.115954
1814-Candida_versatilis	Proteobacteria	0.314864	0572-Wickerhamiella_domercqiae	Proteobacteria	0.114695
2837-Candida_versatilis	Proteobacteria	0.312314	3706-Wickerhamiella_domercqiae	Proteobacteria	0.11467
2828-Candida_versatilis	Proteobacteria	0.312005	0305-Wickerhamiella_domercqiae	Metazoa	0.111926
1582-Candida_versatilis	Proteobacteria	0.311638	4527-Wickerhamiella_domercqiae	Firmicutes	0.111626
0340-Candida_versatilis	Proteobacteria	0.311518	2249-Wickerhamiella_domercqiae	Cyanobacteria	0.110584
1728-Candida_versatilis	Proteobacteria	0.311221	2705-Wickerhamiella_domercqiae	Actinobacteria	0.110203
1510-Candida_versatilis	Proteobacteria	0.310994	1021-Wickerhamiella_domercqiae	Metazoa	0.108896
0197-Candida_versatilis	Proteobacteria	0.309677	2360-Wickerhamiella_domercqiae	Proteobacteria	0.105252
3436-Candida_versatilis	Proteobacteria	0.303469	1266-Wickerhamiella_domercqiae	Proteobacteria	0.104808
1539-Candida_versatilis	Proteobacteria	0.303108	4395-Wickerhamiella_domercqiae	Proteobacteria	0.104016
1621-Candida_versatilis	Proteobacteria	0.303034
1535-Candida_versatilis	Proteobacteria	0.299002	Phylogenies constructed	87
5522-Candida_versatilis	Proteobacteria	0.295489	Cluster with bacteria	81
0597-Candida_versatilis	other_Bacteria	0.294738
1578-Candida_versatilis	Proteobacteria	0.293899
1542-Candida_versatilis	Proteobacteria	0.293292
1583-Candida_versatilis	Proteobacteria	0.292356
1673-Candida_versatilis	Proteobacteria	0.292309
2700-Candida_versatilis	Proteobacteria	0.290821
2648-Candida_versatilis	Proteobacteria	0.290499
0693-Candida_versatilis	Proteobacteria	0.289022
3449-Candida_versatilis	Proteobacteria	0.288087
5459-Candida_versatilis	Proteobacteria	0.28557
5461-Candida_versatilis	Firmicutes	0.280041
5532-Candida_versatilis	Firmicutes	0.280041
2862-Candida_versatilis	Proteobacteria	0.27844
1619-Candida_versatilis	Actinobacteria	0.277584
3353-Candida_versatilis	Proteobacteria	0.276031
2883-Candida_versatilis	Actinobacteria	0.274009
1682-Candida_versatilis	Proteobacteria	0.272712
0041-Candida_versatilis	Proteobacteria	0.272681
2703-Candida_versatilis	Proteobacteria	0.272607
0128-Candida_versatilis	Proteobacteria	0.272356
0021-Candida_versatilis	Proteobacteria	0.271652
0002-Candida_versatilis	Proteobacteria	0.271652
2874-Candida_versatilis	Proteobacteria	0.270835
0338-Candida_versatilis	Proteobacteria	0.270515
5530-Candida_versatilis	Proteobacteria	0.269529
0199-Candida_versatilis	Proteobacteria	0.269405
4674-Candida_versatilis	Proteobacteria	0.269318
0776-Candida_versatilis	Proteobacteria	0.26852
1662-Candida_versatilis	Actinobacteria	0.267518
0172-Candida_versatilis	Proteobacteria	0.267199
1638-Candida_versatilis	Proteobacteria	0.266101
5505-Candida_versatilis	Proteobacteria	0.265895
0294-Candida_versatilis	Proteobacteria	0.265838
1580-Candida_versatilis	Proteobacteria	0.263078
1598-Candida_versatilis	Proteobacteria	0.262811
0382-Candida_versatilis	Proteobacteria	0.262395
0202-Candida_versatilis	Proteobacteria	0.262195
1558-Candida_versatilis	Proteobacteria	0.259305
2415-Candida_versatilis	Actinobacteria	0.258936
1577-Candida_versatilis	Proteobacteria	0.258893
0378-Candida_versatilis	Proteobacteria	0.258806
0309-Candida_versatilis	Proteobacteria	0.257635
0242-Candida_versatilis	Proteobacteria	0.257128
5375-Candida_versatilis	Proteobacteria	0.255027
0160-Candida_versatilis	Proteobacteria	0.253111
1694-Candida_versatilis	Proteobacteria	0.251917
1538-Candida_versatilis	Proteobacteria	0.25
1661-Candida_versatilis	Proteobacteria	0.249935
1701-Candida_versatilis	Proteobacteria	0.247876
1562-Candida_versatilis	Proteobacteria	0.246811
4918-Candida_versatilis	Proteobacteria	0.244217
0380-Candida_versatilis	Proteobacteria	0.2436
1937-Candida_versatilis	Proteobacteria	0.242983
0215-Candida_versatilis	Proteobacteria	0.24244
0281-Candida_versatilis	Actinobacteria	0.241582
2847-Candida_versatilis	Proteobacteria	0.239364
1541-Candida_versatilis	Proteobacteria	0.238694
4554-Candida_versatilis	BacteroidetesChlorobi	0.237948
0343-Candida_versatilis	Proteobacteria	0.23774
3141-Candida_versatilis	Proteobacteria	0.233219
0039-Candida_versatilis	Proteobacteria	0.231781
0158-Candida_versatilis	Proteobacteria	0.229987
1626-Candida_versatilis	Proteobacteria	0.22896
2292-Candida_versatilis	Proteobacteria	0.228275
0016-Candida_versatilis	Proteobacteria	0.228154
2733-Candida_versatilis	Proteobacteria	0.226905
2823-Candida_versatilis	Actinobacteria	0.225696
0020-Candida_versatilis	Proteobacteria	0.223398
5486-Candida_versatilis	Proteobacteria	0.22155
0318-Candida_versatilis	Proteobacteria	0.221537
0270-Candida_versatilis	Actinobacteria	0.221198
5528-Candida_versatilis	Proteobacteria	0.221077
0388-Candida_versatilis	Proteobacteria	0.218288
3424-Candida_versatilis	Proteobacteria	0.21728
0191-Candida_versatilis	Proteobacteria	0.216296
0312-Candida_versatilis	Proteobacteria	0.214821
3307-Candida_versatilis	BacteroidetesChlorobi	0.214298
5520-Candida_versatilis	Proteobacteria	0.209825
0032-Candida_versatilis	Proteobacteria	0.209587
3434-Candida_versatilis	Proteobacteria	0.205096
1306-Candida_versatilis	Actinobacteria	0.2033
3308-Candida_versatilis	Proteobacteria	0.201298
0230-Candida_versatilis	Proteobacteria	0.201166
2004-Candida_versatilis	Streptophyta	0.198084
5515-Candida_versatilis	Proteobacteria	0.197014
0324-Candida_versatilis	Proteobacteria	0.196978
3440-Candida_versatilis	Proteobacteria	0.195574
1642-Candida_versatilis	Firmicutes	0.195054
1480-Candida_versatilis	Proteobacteria	0.191235
1540-Candida_versatilis	Proteobacteria	0.188878
0410-Candida_versatilis	Metazoa	0.188619
1752-Candida_versatilis	Firmicutes	0.187215
5437-Candida_versatilis	Proteobacteria	0.185576
2572-Candida_versatilis	Proteobacteria	0.180665
0136-Candida_versatilis	Actinobacteria	0.180492
0150-Candida_versatilis	Proteobacteria	0.180169
1499-Candida_versatilis	Firmicutes	0.179655
1611-Candida_versatilis	Firmicutes	0.177314
0363-Candida_versatilis	Proteobacteria	0.177105
0111-Candida_versatilis	Actinobacteria	0.174933
0255-Candida_versatilis	Metazoa	0.174456
1691-Candida_versatilis	Actinobacteria	0.170976
1719-Candida_versatilis	Actinobacteria	0.170884
0377-Candida_versatilis	Proteobacteria	0.169683
0286-Candida_versatilis	Actinobacteria	0.169366
1581-Candida_versatilis	Proteobacteria	0.165307
0305-Candida_versatilis	Proteobacteria	0.164636
1800-Candida_versatilis	Proteobacteria	0.163338
2895-Candida_versatilis	Proteobacteria	0.162512
0292-Candida_versatilis	Proteobacteria	0.160109
2900-Candida_versatilis	Actinobacteria	0.158255
3446-Candida_versatilis	Proteobacteria	0.157116
2334-Candida_versatilis	Actinobacteria	0.156282
3635-Candida_versatilis	Proteobacteria	0.156074
5517-Candida_versatilis	Proteobacteria	0.155906
1759-Candida_versatilis	Metazoa	0.155208
1733-Candida_versatilis	Proteobacteria	0.152455
1692-Candida_versatilis	Proteobacteria	0.152112
0190-Candida_versatilis	Proteobacteria	0.149248
0301-Candida_versatilis	Actinobacteria	0.145366
0059-Candida_versatilis	Proteobacteria	0.145028
0189-Candida_versatilis	Proteobacteria	0.144386
0174-Candida_versatilis	Proteobacteria	0.142785
4233-Candida_versatilis	Proteobacteria	0.140677
0256-Candida_versatilis	Actinobacteria	0.140509
0040-Candida_versatilis	Proteobacteria	0.139832
2347-Candida_versatilis	Proteobacteria	0.13971
1631-Candida_versatilis	Proteobacteria	0.138892
2309-Candida_versatilis	Proteobacteria	0.137689
0218-Candida_versatilis	Proteobacteria	0.136997
1129-Candida_versatilis	Metazoa	0.134551
3082-Candida_versatilis	Euryarchaeota	0.134506
3447-Candida_versatilis	Proteobacteria	0.131415
1612-Candida_versatilis	Proteobacteria	0.129133
5497-Candida_versatilis	Proteobacteria	0.127845
5058-Candida_versatilis	Streptophyta	0.127556
0217-Candida_versatilis	Proteobacteria	0.125595
1667-Candida_versatilis	Proteobacteria	0.125396
4567-Candida_versatilis	Chlorophyta	0.124519
3048-Candida_versatilis	Metazoa	0.122306
2554-Candida_versatilis	Heterolobosea	0.122218
4569-Candida_versatilis	Streptophyta	0.122137
0046-Candida_versatilis	Actinobacteria	0.122021
1220-Candida_versatilis	Euglenozoa	0.121976
4698-Candida_versatilis	Streptophyta	0.121191
5326-Candida_versatilis	Metazoa	0.120995
2736-Candida_versatilis	Proteobacteria	0.120509
0085-Candida_versatilis	Proteobacteria	0.117796
0509-Candida_versatilis	other_Bacteria	0.11635
1756-Candida_versatilis	Proteobacteria	0.116074
4290-Candida_versatilis	Ciliophora	0.115635
5363-Candida_versatilis	Metazoa	0.113782
1295-Candida_versatilis	Proteobacteria	0.113166
1867-Candida_versatilis	Proteobacteria	0.111461
5069-Candida_versatilis	Metazoa	0.110442
2854-Candida_versatilis	Firmicutes	0.109756
0037-Candida_versatilis	Proteobacteria	0.10795
5482-Candida_versatilis	Actinobacteria	0.107408
4600-Candida_versatilis	Metazoa	0.102703
Phylogenies constructed	221
Cluster with bacteria	211
