# Supplementary material for: Evidence for loss and reacquisition of alcoholic fermentation in a fructophilic yeast lineage
Source: eLife. 2018 Apr 12;7:e33034. doi: 10.7554/eLife.33034 (PMC5897096; doi:10.7554/eLife.33034)
Supplement: Figure 2—source data 3. [file elife-33034-fig2-data3.xlsx]

## Sheet: Figure 2-source data 3
			Best hit
Metabolic pathway	Query	Database	e_value	bit-score	NCBI (nr)_best hit	NCBI (nr)_Best hit identity	NCBI_Best hit in Saccharomyces cerevisiae	NCBI_Best hit identity in Saccharomyces cerevisiae	Observations
GLYCOLYSIS	HXK1_YFR053C	C. apicola NRRL Y-50540	2e-167	260	hexokinase 2 [Sugiyamaella lignohabitans]	0.67	Hxk2	0.58
	HXK1_YFR053C	C. magnoliae PYCC 2903	2e-166	261	hexokinase 2 [Sugiyamaella lignohabitans]	0.66	Hxk2	0.59
	HXK1_YFR053C	C. versatilis JCM 5958	8e-151	245	similar to Saccharomyces cerevisiae YGL253W HXK2 Hexokinase isoenzyme 2 that catalyzes phosphorylation of glucose in the cytosol [Geotrichum candidum]	0.61	Hxk2	0.58
	HXK1_YFR053C	St. bombicola PYCC 5882	6e-168	257	hexokinase 2 [Sugiyamaella lignohabitans]	0.66	Hxk2	0.56
	HXK1_YFR053C	St. bacillaris PYCC 3044	1e-158	247	similar to Saccharomyces cerevisiae YGL253W HXK2 Hexokinase isoenzyme 2 that catalyzes phosphorylation of glucose in the cytosol [Geotrichum candidum]	0.59	Hxk2	0.54
	HXK1_YFR053C	W. domercqiae PYCC 3067	8e-165	261	similar to Saccharomyces cerevisiae YGL253W HXK2 Hexokinase isoenzyme 2 that catalyzes phosphorylation of glucose in the cytosol [Geotrichum candidum]	0.66	Hxk2	0.57
	HXK1_YFR053C	Z. kombuchaensis CBS 8849	0	584	probable HXK2-Hexokinase II [Zygosaccharomyces bailii ISA1307]	0.87	Hxk2	0.76
	HXK1_YFR053C	C. galacta yHMPu5000041860	6e-168	265	hexokinase 2 [Sugiyamaella lignohabitans]	0.67	Hxk2	0.57
	HXK1_YFR053C	S. lignohabitans CBS 10342	8e-171	282	hexokinase 2 [Sugiyamaella lignohabitans]	1	Hxk2	0.59
	HXK1_YFR053C	B. adeninivorans LS3	5e-176	282	hexokinase 2 [Sugiyamaella lignohabitans]	0.77	Hxk2	0.57
	PGI1_YBR196C	C. apicola NRRL Y-50540	0	603	glucose-6-phosphate isomerase [Starmerella bombicola]	0.84	Pgi1	0.74
	PGI1_YBR196C	C. magnoliae PYCC 2903	0	593	glucose-6-phosphate isomerase [Starmerella bombicola]	0.85	Pgi1	0.72
	PGI1_YBR196C	C. versatilis JCM 5958	0	599	glucose-6-phosphate isomerase [Starmerella bombicola]	0.77	Pgi1	0.76
	PGI1_YBR196C	St. bombicola PYCC 5882	0	600	glucose-6-phosphate isomerase [Starmerella bombicola]	0.98	Pgi1	0.73
	PGI1_YBR196C	St. bacillaris PYCC 3044	0	592	glucose-6-phosphate isomerase [Starmerella bombicola]	0.86	Pgi1	0.72
	PGI1_YBR196C	W. domercqiae PYCC 3067	0	601	glucose-6-phosphate isomerase [Starmerella bombicola]	0.8	Pgi1	0.75
	PGI1_YBR196C	Z. kombuchaensis CBS 8849	0	692	Glucose-6-phosphate isomerase [Zygosaccharomyces bailii ISA1307]	0.92	Pgi1	0.84
	PGI1_YBR196C	C. galacta yHMPu5000041860	0	579	glucose-6-phosphate isomerase [Starmerella bombicola]	0.74	Pgi1	0.71
	PGI1_YBR196C	S. lignohabitans CBS 10342	0	653	glucose-6-phosphate isomerase [Sugiyamaella lignohabitans]	1	Pgi1	0.8
	PGI1_YBR196C	B. adeninivorans LS3	0	645	glucose-6-phosphate isomerase [Sugiyamaella lignohabitans]	87&	Pgi1	0.8
	PFK1_YGR240C	C. apicola NRRL Y-50540	0	485	6-phosphofructokinase subunit beta [Sugiyamaella lignohabitans]	0.53	Pfk2	0.5
	PFK1_YGR240C	C. magnoliae PYCC 2903	0	489	6-phosphofructokinase subunit beta [Sugiyamaella lignohabitans]	0.54	Pfk2	0.5
	PFK1_YGR240C	C. versatilis JCM 5958	7e-178	530	similar to Saccharomyces cerevisiae YMR205C PFK2 Beta subunit of heterooctameric phosphofructokinase involved in glycolysis [Geotrichum candidum]	0.54	Pfk2	0.51
	PFK1_YGR240C	St. bombicola PYCC 5882	0	475	6-phosphofructokinase subunit beta [Sugiyamaella lignohabitans]	0.54	Pfk2	0.52
	PFK1_YGR240C	St. bacillaris PYCC 3044	0	484	6-phosphofructokinase subunit beta [Sugiyamaella lignohabitans]	0.53	Pfk2	0.49
	PFK1_YGR240C	W. domercqiae PYCC 3067	0	552	6-phosphofructokinase subunit beta [Sugiyamaella lignohabitans]	0.54	Pfk2	0.51
	PFK1_YGR240C	Z. kombuchaensis CBS 8849	0	1393	probable 6-phosphofructokinase subunit alpha [Zygosaccharomyces bailii ISA1307]	0.9	Pfk2	0.77
	PFK1_YGR240C	C. galacta yHMPu5000041860	0	952	6-phosphofructokinase subunit beta [Sugiyamaella lignohabitans]	0.57	Pfk2	0.52
	PFK1_YGR240C	S. lignohabitans CBS 10342	0	629	6-phosphofructokinase subunit beta [Sugiyamaella lignohabitans]	1	Pfk2	0.57
	PFK1_YGR240C	B. adeninivorans LS3	0	1000	6-phosphofructokinase subunit beta [Sugiyamaella lignohabitans]	0.64	Pfk2	0.53
	FBA1_YKL060C	C. apicola NRRL Y-50540	6e-170	340	FBA1[Nadsonia fulvescens var. elongata DSM 6958]	0.75	Fba1	0.7
	FBA1_YKL060C	C. magnoliae PYCC 2903	2e-171	409	hypothetical protein NADFUDRAFT_24459 [Nadsonia fulvescens var. elongata DSM 6958]	0.74	Fba1	0.68
	FBA1_YKL060C	C. versatilis JCM 5958	8e-179	421	similar to Saccharomyces cerevisiae YKL060C FBA1 Fructose 1,6-bisphosphate aldolase [Geotrichum candidum]	0.78	Fba1	0.72
	FBA1_YKL060C	St. bombicola PYCC 5882	2e-168	337	hypothetical protein NADFUDRAFT_24459 [Nadsonia fulvescens var. elongata DSM 6958]	0.74	Fba1	0.7
	FBA1_YKL060C	St. bacillaris PYCC 3044	1e-169	335	hypothetical protein NADFUDRAFT_24459 [Nadsonia fulvescens var. elongata DSM 6958]	0.73	Fba1	0.7
	FBA1_YKL060C	W. domercqiae PYCC 3067	2e-151	372	hypothetical protein WICANDRAFT_28207 [Wickerhamomyces anomalus NRRL Y-366-8]	0.68	Fba1	0.63
	FBA1_YKL060C	Z. kombuchaensis CBS 8849	0	476	probable Fructose-bisphosphate aldolase [Zygosaccharomyces bailii]	0.92	Fba1	0.82
	FBA1_YKL060C	C. galacta yHMPu5000041860	2e-176	426	hypothetical protein CPAR2_401230 [Candida parapsilosis]	0.77	Fba1	0.7
	FBA1_YKL060C	S. lignohabitans CBS 10342	1e-160	363	fructose-bisphosphate aldolase FBA1 [Sugiyamaella lignohabitans]	1	Fba1	0.69
	FBA1_YKL060C	B. adeninivorans LS3	2e-126	425	hypothetical protein NADFUDRAFT_24459 [Nadsonia fulvescens var. elongata DSM 6958]	0.8	Fba1	0.71
	TPI1_YDR050C	C. apicola NRRL Y-50540	1e-88	191	Triosephosphate isomerase [Wickerhamomyces ciferrii]	0.59	Tpi1	0.56
	TPI1_YDR050C	C. magnoliae PYCC 2903	2e-84	193	LAFA_0D04214g1_1 [Lachancea sp. CBS 6924]	0.59	Tpi1	0.53
	TPI1_YDR050C	C. versatilis JCM 5958	2e-82	149	triosephosphate isomerase [Clavispora lusitaniae ATCC 42720]	0.61	Tpi1	0.55
	TPI1_YDR050C	St. bombicola PYCC 5882	4e-84	190	Triosephosphate isomerase [Cutaneotrichosporon oleaginosus]	0.6	Tpi1	0.54
	TPI1_YDR050C	St. bacillaris PYCC 3044	2e-52	194	triosephosphate isomerase [Hymenolepis microstoma]	0.63	Tpi1	0.56
	TPI1_YDR050C	W. domercqiae PYCC 3067	4e-87	192	LADA_0H06480g1_1 [Lachancea dasiensis CBS 10888]	0.59	Tpi1	0.55
	TPI1_YDR050C	Z. kombuchaensis CBS 8849	4e-137	484	Triosephosphate isomerase [Zygosaccharomyces bailii ISA1307]	0.94	Tpi1	0.81
	TPI1_YDR050C	C. galacta yHMPu5000041860	3e-89	213			Tpi1	0.58
	TPI1_YDR050C	S. lignohabitans CBS 10342	2e-95	205	triose-phosphate isomerase TPI1 [Sugiyamaella lignohabitans]	1	Tpi1	0.59
	TPI1_YDR050C	B. adeninivorans LS3	5e-99	207	YALI0F05214p [Yarrowia lipolytica CLIB122]	0.68	Tpi1	0.62
	TDH1_YJL052W	C. apicola NRRL Y-50540	7e-71	161	glyceraldehyde 3'-phosphate dehydrogenase [Starmerella bombicola]	0.86	Tdh3	0.68
	TDH1_YJL052W	C. magnoliae PYCC 2903	7e-74	174	glyceraldehyde 3'-phosphate dehydrogenase [Starmerella bombicola]	0.79	Tdh3	0.63
	TDH1_YJL052W	C. versatilis JCM 5958	5e-83	185	glyceraldehyde-3-phosphate dehydrogenase [Nadsonia fulvescens var. elongata DSM 6958]	0.78	Tdh3	0.74
	TDH1_YJL052W	St. bombicola PYCC 5882	3e-73	166	glyceraldehyde 3'-phosphate dehydrogenase [Starmerella bombicola]	0.98	Tdh3	0.68
	TDH1_YJL052W	St. bacillaris PYCC 3044	5e-72	174	glyceraldehyde 3'-phosphate dehydrogenase [Starmerella bombicola]	0.8	Tdh3	0.66
	TDH1_YJL052W	W. domercqiae PYCC 3067	4e-76	168	glyceraldehyde-3-phosphate dehydrogenase (phosphorylating) TDH3 [Sugiyamaella lignohabitans]	0.79	Tdh3	0.64
	TDH1_YJL052W	Z. kombuchaensis CBS 8849	6e-102	231	Glyceraldehyde-3-phosphate dehydrogenase [Zygosaccharomyces bailii ISA1307]	0.95	Tdh3	0.84
	TDH1_YJL052W	C. galacta yHMPu5000041860	3e-159	557	glyceraldehyde-3-phosphate dehydrogenase (phosphorylating) TDH3 [Sugiyamaella lignohabitans]	0.8	Tdh3	0.69
	TDH1_YJL052W	S. lignohabitans CBS 10342	6e-80	177	glyceraldehyde-3-phosphate dehydrogenase (phosphorylating) TDH3 [Sugiyamaella lignohabitans]	1	Tdh3	0.73
	TDH1_YJL052W	B. adeninivorans LS3	3e-83	175	glyceraldehyde-3-phosphate dehydrogenase [Nadsonia fulvescens var. elongata DSM 6958]	0.84	Tdh3	0.83
	PGK1_YCR012W	C. apicola NRRL Y-50540	2e-169	402	phosphoglycerate kinase [Starmerella bombicola]	0.82	Pgk1	0.6
	PGK1_YCR012W	C. magnoliae PYCC 2903	1e-178	428	phosphoglycerate kinase [Starmerella bombicola]	0.77	Pgk1	0.67
	PGK1_YCR012W	C. versatilis JCM 5958	0	634	phosphoglycerate kinase [Starmerella bombicola]	0.74	Pgk1	0.68
	PGK1_YCR012W	St. bombicola PYCC 5882	6e-177	421	phosphoglycerate kinase [Starmerella bombicola]	0.98	Pgk1	0.68
	PGK1_YCR012W	St. bacillaris PYCC 3044	3e-175	404	phosphoglycerate kinase [Starmerella bombicola]	0.79	Pgk1	0.67
	PGK1_YCR012W	W. domercqiae PYCC 3067	2e-154	215	YALI0D12400p [Yarrowia lipolytica CLIB122]	0.93	Pgk1	0.64
	PGK1_YCR012W	Z. kombuchaensis CBS 8849	0	812	PGK1 [Zygosaccharomyces parabailii]	0.94	Pgk1	0.86
	PGK1_YCR012W	C. galacta yHMPu5000041860	6e-180	437	YALI0D12400p [Yarrowia lipolytica CLIB122]	0.76	Pgk1	0.66
	PGK1_YCR012W	S. lignohabitans CBS 10342	0	637	phosphoglycerate kinase [Sugiyamaella lignohabitans]	1	Pgk1	0.7
	PGK1_YCR012W	B. adeninivorans LS3	2e-172	571	phosphoglycerate kinase [Sugiyamaella lignohabitans]	0.73	Pgk1	0.72
	PGM1_YKL127W	C. apicola NRRL Y-50540	7e-115	409	KZZ87402.1| Phosphoglycerate mutase 1 [Ascosphaera apis ARSEF 7405]	0.81	Pgm1	0.73
	PGM1_YKL127W	C. magnoliae PYCC 2903	1e-111	398	Phosphoglycerate mutase 1 [Ascosphaera apis ARSEF 7405]	0.84	Pgm1	0.72
	PGM1_YKL127W	C. versatilis JCM 5958	1e-114	409	Phosphoglycerate mutase 1 [Ascosphaera apis ARSEF 7405]	0.75	Pgm1	0.73
	PGM1_YKL127W	St. bombicola PYCC 5882	9e-117	415	Phosphoglycerate mutase 1 [Ascosphaera apis ARSEF 7405]	0.83	Pgm1	0.76
	PGM1_YKL127W	St. bacillaris PYCC 3044	9e-112	399	Phosphoglycerate mutase 1 [Ascosphaera apis ARSEF 7405]	0.79	Pgm1	0.73
	PGM1_YKL127W	W. domercqiae PYCC 3067	2e-109	392	Phosphoglycerate mutase 1 [Ascosphaera apis ARSEF 7405]	0.84	Pgm1	0.71
	PGM1_YKL127W	Z. kombuchaensis CBS 8849	9e-135	479	probable Phosphoglycerate mutase 1 [Zygosaccharomyces bailii]	0.94	Pgm1	0.83
	PGM1_YKL127W	C. galacta yHMPu5000041860	0	138	phosphoglucomutase PGM2 [Sugiyamaella lignohabitans]		Pgm1	0.63
	PGM1_YKL127W	S. lignohabitans CBS 10342	3e-114	408	phosphoglycerate mutase GPM1 [Sugiyamaella lignohabitans]	1	Pgm1	0.76
	PGM1_YKL127W	B. adeninivorans LS3	8e-121	429	phosphoglycerate mutase GPM1 [Sugiyamaella lignohabitans]	0.81	Pgm1	0.77
	ENO1_YGR254W	C. apicola NRRL Y-50540	0	502	enolase [Starmerella bombicola]	0.86	Eno2	0.7
	ENO1_YGR254W	C. magnoliae PYCC 2903	0	494	enolase [Starmerella bombicola]	0.82	Eno2	0.7
	ENO1_YGR254W	C. versatilis JCM 5958	0	267	enolase [Starmerella bombicola]	0.74	Eno2	0.7
	ENO1_YGR254W	St. bombicola PYCC 5882	0	278	enolase [Starmerella bombicola]	0.98	Eno2	0.7
	ENO1_YGR254W	St. bacillaris PYCC 3044	0	303	enolase [Starmerella bombicola]	0.8	Eno2	0.72
	ENO1_YGR254W	W. domercqiae PYCC 3067	0	281	enolase [Starmerella bombicola]	0.77	Eno2	0.72
	ENO1_YGR254W	Z. kombuchaensis CBS 8849	0	871	ENO1 (YGR254W) and ENO2 (YHR174W) [Zygosaccharomyces parabailii]	0.93	Eno2	0.87
	ENO1_YGR254W	C. galacta yHMPu5000041860	0	308	phosphopyruvate hydratase ENO1 [Sugiyamaella lignohabitans]	0.76	Eno2	0.73
	ENO1_YGR254W	S. lignohabitans CBS 10342	5e-160	222	phosphopyruvate hydratase ENO1 [Sugiyamaella lignohabitans]	1	Eno2	0.74
	ENO1_YGR254W	B. adeninivorans LS3	0	309	phosphopyruvate hydratase ENO1 [Sugiyamaella lignohabitans]	0.8	Eno2	0.77
	PYK2_YOR347C	C. apicola NRRL Y-50540	0	293	pyruvate kinase [Nadsonia fulvescens var. elongata DSM 6958]	0.59	Pyk2	0.63
	PYK2_YOR347C	C. magnoliae PYCC 2903	0	560	pyruvate kinase [Nadsonia fulvescens var. elongata DSM 6958]	0.69	Pyk2	0.67
	PYK2_YOR347C	C. versatilis JCM 5958	0	629	pyruvate kinase [Geotrichum candidum]	0.68	Pyk2	0.68
	PYK2_YOR347C	St. bombicola PYCC 5882	0	532	pyruvate kinase [Nadsonia fulvescens var. elongata DSM 6958]	0.7	Pyk2	0.67
	PYK2_YOR347C	St. bacillaris PYCC 3044	0	541	pyruvate kinase [Nadsonia fulvescens var. elongata DSM 6958]	0.7	Pyk2	0.69
	PYK2_YOR347C	W. domercqiae PYCC 3067	0	553	Select seq gb|AFR32073.1| pyruvate kinase [Geotrichum candidum]	0.68	Pyk2	0.66
	PYK2_YOR347C	Z. kombuchaensis CBS 8849	0	795	probable Pyruvate kinase [Zygosaccharomyces bailii ISA1307]	0.92	Pyk2	0.82
	PYK2_YOR347C	C. galacta yHMPu5000041860	0	591	Select seq AFR32073.1 pyruvate kinase [Galactomyces candidum]	0.7	Pyk2	0.63
	PYK2_YOR347C	S. lignohabitans CBS 10342	0	548	pyruvate kinase CDC19 [Sugiyamaella lignohabitans]	100	Pyk2	0.73
	PYK2_YOR347C	B. adeninivorans LS3	0	600	pyruvate kinase [Geotrichum candidum]	0.8	Pyk2	0.69
	PDC1_YLR044C	C. apicola NRRL Y-50540	1e-68	73	pyruvate decarboxylase [Starmerella bombicola]	0.78	Pdc6	0.4
	PDC1_YLR044C	C. magnoliae PYCC 2903	5e-79	105	pyruvate decarboxylase [Starmerella bombicola]	0.71	Pdc6	0.41
	PDC1_YLR044C	C. versatilis JCM 5958	1,00E-74*	173*	pyruvate decarboxylase [Starmerella bombicola]	0.51	Pdc6	0.38	* two other similar hits: best hit in NCBI are pyruvate decarboxylase from bacteria (WP_068467040.1)
	PDC1_YLR044C	St. bombicola PYCC 5882	4e-68	113	pyruvate decarboxylase [Starmerella bombicola]	0.98	Pdc6	0.4
	PDC1_YLR044C	St. bacillaris PYCC 3044	1e-74	105	pyruvate decarboxylase [Starmerella bombicola]	0.76	Pdc6	0.4
	PDC1_YLR044C	W. domercqiae PYCC 3067	3e-57	87	pyruvate decarboxylase [Starmerella bombicola]	0.55	Aro10	0.36
	PDC1_YLR044C	Z. kombuchaensis CBS 8849	0	1082	Pyruvate decarboxylase [Zygosaccharomyces bailii]	0.92	Pdc1	0.81
	PDC1_YLR044C	C. galacta yHMPu5000041860	1e-72	102	indolepyruvate decarboxylase 1 [Sugiyamaella lignohabitans]	0.49	Aro10	0.36
	PDC1_YLR044C	S. lignohabitans CBS 10342	0	500	pyruvate kinase CDC19 [Sugiyamaella lignohabitans]	1	Pdc1	0.61
	PDC1_YLR044C	B. adeninivorans LS3	0	850	indolepyruvate decarboxylase 1 [Sugiyamaella lignohabitans]	0.71	Pdc1	0.63
	ADH1_YOL086C	C. apicola NRRL Y-50540	7e-60	105	zinc-dependent alcohol dehydrogenase [Acetobacter sp. SLV-7]	0.58	Adh2	0.41
	ADH1_YOL086C	C. magnoliae PYCC 2903	3e-71	113	alcohol dehydrogenase AdhP [Acetobacter sp. DsW_063]	0.59	Adh2	0.45
	ADH1_YOL086C	C. versatilis JCM 5958	2e-55	97	alcohol dehydrogenase AdhP [Gluconobacter japonicus]	0.67	Adh2	0.41
	ADH1_YOL086C	St. bombicola PYCC 5882	4e-65	107	alcohol dehydrogenase AdhP [Gluconobacter japonicus]	0.59	Adh2	0.42
	ADH1_YOL086C	St. bacillaris PYCC 3044	1e-52	110	alcohol dehydrogenase AdhP [Acetobacter malorum]	0.6	Adh3	0.45
	ADH1_YOL086C	W. domercqiae PYCC 3067	4e-66	115	alcohol dehydrogenase AdhP [Acetobacter orleanensis]	0.57	Adh2	0.44
	ADH1_YOL086C	Z. kombuchaensis CBS 8849	0	509	probable Alcohol dehydrogenase 1 [Zygosaccharomyces bailii ISA1307]	0.94	Adh1	0.95
	ADH1_YOL086C	C. galacta yHMPu5000041860	1e-05	37	NADP-dependent alcohol dehydrogenase 7 [Pichia kudriavzevii]	0.72	Adh6	0.54
	ADH1_YOL086C	S. lignohabitans CBS 10342	3e-130	211	alcohol dehydrogenase ADH3 [Sugiyamaella lignohabitans]	1	Adh3	0.69
	ADH1_YOL086C	B. adeninivorans LS3	1e-129	361	alcohol dehydrogenase 1 [Blastobotrys adeninivorans]	1	Adh3	0.69
								absent
								low identity to S. cerevisiae homologues
