# Supplementary material for: Evidence for loss and reacquisition of alcoholic fermentation in a fructophilic yeast lineage
Source: eLife. 2018 Apr 12;7:e33034. doi: 10.7554/eLife.33034 (PMC5897096; doi:10.7554/eLife.33034)
Supplement: Figure 2—source data 4. [file elife-33034-fig2-data4.xlsx]

## Sheet: Figure 2- source data 4
Query (Protein ID- Species name)	NCBI_annotation	Putative Donor	KEGG ID	InterPro_ID	Interpro_Desc	Biological Process	Molecular Function	W/S prevalence (nr species, except C. infanticola)_numbers are according to the result of the 200 top PHMMER hits*	Name_Species	Gene copies_numbers are according to the result of the 200 top PHMMER hits*
0013-Wickerhamiella_domercqiae	Alkene reductase (OYE)	Acetobacteraceae	K10680	IPR001155	NADH:flavin oxidoreductase/NADH oxidase, N-terminal	GO:0055114 oxidation-reduction process	GO:0016491 oxidoreductase activity	6	W. domercqiae, C. versatilis, C. magnoliae, S. bombicola, C.apicola, S. bacillaris	10
0020-Candida_versatilis	Monooxygenase	Proteobacteria	K09838	IPR003042	Aromatic-ring hydroxylase-like	GO:0055114 oxidation-reduction process	GO:0016491 oxidoreductase activity GO:0071949 FAD binding	2	C. versatilis, W. domercqiae	3
0021-Wickerhamiella_domercqiae	Alcohol Dehydrogenase (ADH1)	Acetobacteraceae	K13953	IPR013149	Alcohol dehydrogenase, C-terminal	GO:0055114 oxidation-reduction process	GO:0016491 oxidoreductase activity	6	C. versatilis, W. domercqiae, C. magnoliae, C. apicola, S. bacillaris, S. bombicola	9
0022-Wickerhamiella_domercqiae	O-acetylhomoserine aminocarboxypropyltransferase	Actinobacteria	K01740	IPR006235	O-acetylhomoserine/O-acetylserine sulfhydrylase	GO:0006520 cellular amino acid metabolic process	GO:0016765 transferase activity, transferring alkyl or aryl (other than methyl) groups GO:0030170 pyridoxal phosphate binding	4	W. domercqiae, C. magnoliae, C. apicola, S. bombicola	4
0027-Wickerhamiella_domercqiae	sulfatase	Gammaproteobacteria		IPR017850	Alkaline-phosphatase-like, core domain	GO:0008152 metabolic process	GO:0003824 catalytic activity	5	C. versatilis, C. magnoliae, W. domercqiae, S. bombicola, C. apicola	8
0027-Starmerella_bacillaris	thiopurine S-methyltransferase	Gammaproteobacteria	K00569	IPR025835	Thiopurine S-methyltransferase	none predicted	GO:0008119 thiopurine S-methyltransferase activity	4	C. versatilis, C. apicola, S. bacillaris, S. bombicola	4
0037-Candida_versatilis	levanase (SUC2)	Acetobacteraceae	K01193	IPR001362	Glycoside hydrolase, family 32	GO:0005975 carbohydrate metabolic process	GO:0004553 hydrolase activity, hydrolyzing O-glycosyl compounds	6	C. versatilis, W. domercqiae, C. magnoliae, S. bombicola, C. apicola, S. bacillaris	7
0041-Candida_versatilis	2OG-Fe(II) oxygenase	Acetobacteraceae		IPR002283; IPR005123	Isopenicillin N synthase; Oxoglutarate/iron-dependent dioxygenase	GO:0055114 oxidation-reduction process	GO:0016491 oxidoreductase activity	3	C. versatilis, W. domercqiae, C. apicola,C. magnoliae	10
0095-Starmerella_bombicola	ATP-binding	Actinobacteria		None predicted		None predicted	GO:0005515 protein binding	4	C. versatilis, S. bombicola, C. magnoliae,C. apicola	5
0096-Starmerella_bombicola	4-phosphopantetheinyl transferase	Enterobacterales	K02362	IPR003542	Enterobactin synthetase-like, component D	GO:0009239 enterobactin biosynthetic process	GO:0016780 phosphotransferase activity, for other substituted phosphate groups	4	C. versatilis, C. apicola, C. magnoliae, S. bombicola	4
0100-Starmerella_bombicola	2,3-dihydro-2,3-dihydroxybenzoate dehydrogenase	Enterobacterales	K00216	IPR003560	2,3-dihydro-2,3-dihydroxybenzoate dehydrogenase	GO:0019290 siderophore biosynthetic process	GO:0008667 2,3-dihydro-2,3-dihydroxybenzoate dehydrogenase activity	4	C. versatilis, C. apicola,C. magnoliae, S. bombicola	4
0172-Candida versatilis	4-aminobutyrate aminotransferase	Proteobacteria	K14286	IPR005814	Aminotransferase class-III	GO:0006468 protein phosphorylation	GO:0030170 pyridoxal phosphate binding	3	S. bombicola,W. domercqiae,C. versatilis	5
0186-Starmerella_bombicola	hydroxyacid dehydrogenase	Alphaproteobacteria	K00058	None predicted		GO:0055114 oxidation-reduction process	GO:0016616 oxidoreductase activity, acting on the CH-OH group of donors, NAD or NADP as acceptor	3	C. versatilis, S. bombicola,C. apicola	3
0223-Candida magnoliae	isochorismate synthase	Enterobacterales	K02361	IPR004561	Isochorismate synthase	GO:0009058 biosynthetic process	GO:0008909 isochorismate synthase activity	4	C. versatilis, C. magnoliae, S. bombicola, C.apicola	4
0224-Candida magnoliae	enterobactin synthase subunit F	Enterobacterales	K02364	None predicted		GO:0008152 metabolic process	GO:0031177 phosphopantetheine binding	4	C. versatilis, S. bombicola, C. magnoliae, C. apicola	4
0227-Candida_magnoliae	MBL fold metallo-hydrolase	Gammaproteobacteria		None predicted	None predicted.	None predicted	None predicted	3	C. versatilis, W. domercqiae, C. magnoliae	3
0281-Candida_versatilis	oxidoreductase	Actinobacteria		None predicted		GO:0055114 oxidation-reduction process	GO:0016491 oxidoreductase activity	2	C. versatilis, W. domercqiae	2
0378-Candida versatilis	MFS transporter	Alphaproteobacteria		IPR011701	Major facilitator superfamily	GO:0055085	None predicted	2	C. versatilis, W. domercqiae	4
0411-Candida versatilis	acetolactate synthase large subunit	Alphaproteobacteria	K01652	None predicted		None predicted	GO:0030976 thiamine pyrophosphate binding	2	C. versatilis, W. domercqiae	2
0434-Candida magnoliae	peroxidase	Actinobacteria	K07223	IPR006314	Dyp-type peroxidase	GO:0055114 oxidation-reduction process	GO:0004601 peroxidase activity	3	C. magnoliae,W. domercqiae,C. versatilis	3
0509-Candida versatilis	molybdopterin converting factor subunit 1	Firmicutes		IPR003749	ThiamineS/Molybdopterin converting factor subunit 1	None predicted	None predicted	5	C. versatilis, W. domercqiae,S. bombicola, C. magnoliae, C. apicola	5
0598-Starmerella bombicola	acyltransferase	Actinobacteria		IPR002656	Acyltransferase 3	None predicted.	GO:16747 transferase activity	5	C. versatilis,W. domercqiae, C. magnoliae, S. bombicola, C. apicola	7
0598-Starmerella_bacillaris	Xylulokinase	Actinobacteria	K00854	IPR000577	Carbohydrate kinase, FGGY	GO:0005975 carbohydrate metabolic process	GO:0016773 phosphotransferase activity, alcohol group as acceptor	5	C. versatilis, W. domercqiase, S. bacillaris,C. apicola, S. bombicola	5
0742-Candida magnoliae	hydroxyacid dehydrogenase (ADH6)	Gammaproteobacteria	K13979	None predicted.		GO:0055114 oxidation-reduction process	GO:0016491 oxidoreductase activity	6	S. bacillaris, S. bombicola, C. apicola, C. magnoliae,W. domercqiae, C. versatilis	16
0776-Candida versatilis	alcohol dehydrogenase	Acetobacteraceae		IPR013154	Alcohol dehydrogenase GroES-like	none predicted	GO: 0016491 oxidoreductase activity	2	C. versatilis, W. domercqiae	2
0870-Candida apicola	glutathione-dependent reductase	Enterobacterales	K07393	IPR004045	Glutathione S-transferase	None predicted.	GO:0005515 protein binding	5	C. versatilis, W. domercqiae,C. apicola,S. bombicola,C. magnoliae	5
0876-Candida magnoliae	alcohol dehydrogenase (SFA1)	Gammaproteobacteria	K00121	IPR013149	Alcohol dehydrogenase, C-termina	GO:0055114 oxidation-reduction process	GO:0016491 oxidoreductase activity	5	C. versatilis, W. domercqiae, S. bombicola, C. apicola, C. magnoliae	5
0973-Candida apicola	thiaminase II	Bacteroidetes	K03707	IPR027574	Thiaminase II	GO:0009228 thiamin biosynthetic process	GO:0050334 thiaminase activity	6	C. versatilis, W. domercqiae,C. magnoliae, S. bacillaris,S. bombicola, C. apicola	6
1178-Candida magnoliae	pyroglutamyl-peptidase I	Actinobacteria	K01304	IPR000816	Peptidase C15, pyroglutamyl peptidase I	GO:0006508 proteolysis	GO:0016920 pyroglutamyl-peptidase activity	2	C. versatilis,C. magnoliae	2
1352-Candida magnoliae	Alanine racemase	Acetobacteraceae		None predicted		None predicted	None predicted	3	W. domercqiae, C. magnoliae, S. bombicola	3
1468-Candida apicola	fimbrial assembly protein FimA	Acetobacteraceae		None predicted		None predicted	None predicted	4	C. versatilis, W. domercqiae, C. apicola, S. bombicola	4
1469-Candida apicola	FAD-dependent oxidoreductase	Acetobacteraceae	K07222	IPR000103	Pyridine nucleotide-disulphide oxidoreductase, class-II	GO:0055114 oxidation-reduction process	GO:0016491 oxidoreductase activity	2	C. apicola, S. bombicola	2
1470-Candida apicola	acetylornithine deacetylase	Acetobacteraceae	K01438	IPR010169	Acetylornithine deacetylase (ArgE)	GO:0006526 arginine biosynthetic process	GO:0008237 metallopeptidase activity/GO:0008777 acetylornithine deacetylase activity	4	C. versatilis, W. domercqiae, C. apicola,S. bombicola	4
1664-Candida apicola	NAD(P)-dependent oxidoreductase	Alphaproteobacteria	K07118	None predicted		None predicted	None predicted	3	C. apicola, S. bombicola, C. magnoliae	4
1683-Wickerhamiella domercqiae	FAD-dependent oxidoreductase	Acetobacteraceae	K07222	IPR000103	Pyridine nucleotide-disulphide oxidoreductase, class-II	GO:0055114 oxidation-reduction process	GO:0016491 oxidoreductase activity	2	C. versatilis, W. domercqiae	2
1685-Wickerhamiella_domercqiae	enamine deaminase RidA	Acetobacteraceae		IPR006175		None predicted	None predicted	4	C. versatilis, W. domercqiae, S. bombicola, C. apicola	4
1866-Wickerhamiella domercqiae	urea carboxylase	Gammaproteobacteria	K14541	IPR005481	Carbamoyl-phosphate synthase, large subunit, N-terminal	None predicted	GO:0004075/GO:0005524	2	C. versatilis,W. domercqiae	2
2083-Candida apicola	NAD(P)-dependent oxidoreductase		K07118	None predicted		None predicted	None predicted	6	C. versatilis, C. apicola, C. magnoliae, S. bombicola ,S. bacillaris, C. apicola	6
2135-Candida magnoliae	NAD(P)-dependent oxidoreductase	Bacteroidetes	K07118	None predicted		None predicted	None predicted	3	C. magnoliae, S. bombicola, C. apicola	4
2201-Candida apicola	Short-chain dehydrogenase	Gammaproteobacteria	K11166	IPR002347	Short-chain dehydrogenase/reductase SDR	None predicted	None predicted	2	C. apicola, C. versatilis	2
2249-Wickerhamiella domercqiae	catalase-peroxidase	dubious	K03782	IPR000763	Catalase-peroxidase haem	GO: 0006979 response to oxidative stress	GO:0004096 catalase activity /GO:0004601 peroxidase activity		W. domercqiae, C. magnoliae, C. apicola, S. bombicola
2753-Starmerella bacillaris	bifunctional hydroxymethylpyrimidine kinase/phosphomethylpyrimidine kinase	Bacteroides	K00941	IPR027574	Thiaminase II	GO:0009228 thiamin biosynthetic process	GO:0008972 phosphomethylpyrimidine kinase activity	6	W. domercqiae, C. versatilis, C. magnoliae, S. bombicola, C.apicola, S. bacillaris	6
2955-Candida magnoliae	quinone oxidoreductase	Enterobacterales	K00344	IPR013149	Alcohol dehydrogenase, C-terminal	GO:0055114 oxidation-reduction process	GO:0016491 oxidoreductase activity	4	C. versatilis, C. apicola, C. magnoliae, S. bombicola	5
2258-Wickerhamiella domercqiae	choline sulfatase	Halomonadaceae	K01133	IPR017850, IPR000917	Alkaline-phosphatase-like, core domain, Sulfatase	GO:0008152 metabolism	GO: 0003824 catalytic activity GO:0008484 sulfuric ester hydrolase activity	2	C. versatilis,W. domercqiae	2
0568-Wickerhamiella domercqiae	choline oxidase	Actinobacteria		IPR000172	Glucose-methanol-choline oxidoreductase, N-terminal	None predicted	GO:0016491 oxidoreductase activity	2	C. versatilis,W. domercqiae	2
0393-Wickerhamiella domercqiae	formamidase	Gammaproteobacteria	K01455	IPR003010	Carbon-nitrogen hydrolase	GO: 0006807 nitrogen metabolism	GO:0016810 hydrolase activity	2	C. versatilis,W. domercqiae	2
1189-Wickerhamiella domercqiae	Glutathione S-transferase	Burkholderiales	K11209	IPR004045	Glutathione S-transferase	none predicted	GO: 0005515 protein binding	2	C. versatilis,W. domercqiae	2
1091-Wickerhamiella domercqiae	2-nitropropane dioxygenase	Gammaproteobacteria	K02371	IPR004136	2-nitropropane dioxygenase	none predicted	GO:0018580 2-nitropropane dioxygenase activity	2	C. versatilis,W. domercqiae	2
2240-Wickerhamiella domercqiae	LysR family transcriptional regulator	Gammaproteobacteria		IPR000847	Transcription regulator HTH, LysR	GO: 0006355 regulation of transcription	GO: 0003700 transcription factor activity	2	C. versatilis,W. domercqiae	2
2238-Wickerhamiella domercqiae	O-methyltransferase	dubious		IPR002935	O-methyltransferase activity	none predicted	GO: 0008171 O-methyltransferase activity	2	W. domercqiae, S. bacillaris	2
3654-Wickerhamiella domercqiae	NAD-dependent deacetylase	Halomonadaceae	K12410	IPR003000	Sirtuin family	none predicted	GO:0070403 NAD+ binding	2	C. versatilis,W. domercqiae	2
2137-Candida apicola	O-methyltransferase	dubious		IPR002935	O-methyltransferase, family 3	none predicted	GO:0008171 O-methyltransferase activity	2	C. apicola, C. versatilis	2
2813-Candida apicola	NAD(P)H-quinone oxidoreductase	Halomonadaceae		IPR014189	Quinone oxidoreductase PIG3	GO:0055114 oxidation-reduction process	GO:0016491 oxidoreductase activity	2	C. apicola, C. versatilis	2
			xxxx- Used for BLASTKOALA
			*numbers may be underestimated, analysis was based on the top 200 PHMMER hits
