# Supplementary material for: Evidence for loss and reacquisition of alcoholic fermentation in a fructophilic yeast lineage
Source: eLife. 2018 Apr 12;7:e33034. doi: 10.7554/eLife.33034 (PMC5897096; doi:10.7554/eLife.33034)
Supplement: Figure 7—source data 1. [file elife-33034-fig7-data1.xlsx]

## Sheet: Figure 5- source data 1
Raw data for Figure 7-panel A
	WT			adh1∆#9b		adh1∆#12C		adh6a∆#1		adh6a∆#2		adh6b∆#1		adh6b∆#2		aro10∆#3		aro10∆#5
Ethanol yield	0.3	0.31	0.46	0.07	0.08	0.07	0.08	0.395	0.361	0.29	0.32	0.32	0.28	0.32	0.31	0	0	0	0
Glycerol yield	0.22	0.21	0.16	0.34	0.38	0.47	0.36	0.216	0.215	0.2	0.21	0.15	0.14	0.17	0.16	0.74	0.63	0.75	0.62
Mannitol yield	0.16	0.13	0.18	0.04	0.047	0.07	0.04	0.18	0.18	0.16	0.17	0.16	0.16	0.15	0.15	0.02	0.016	0.03	0.017
Raw data for Figure 7-panel B
	adh1∆#9b		adh1∆#12c		adh6a∆#1		adh6a∆#2		adh6b∆#1		adh6b∆#2		WT			aro10∆#3		aro10∆#5
% Glucose consumed	22	21	22	21	51	48	46	45	46	45	45	45	70	50	52	9	8	13	10
% Fructose consumed	62	67	65	68	96	92	87	90	87	90	89	85	90	97	100	60	70	57	71
Statistical Analysis (ANOVA)
# values were determined using the one way ANOVA using the Bonferroni's correction for pairwise testing implemented in GraphPad v5
	Ethanol			Glycerol			Mannitol			Glucose			Fructose
Pairwise comparisons	MD	95% MD	p-value	MD	95% MD	p-value	MD	95% MD	p-value	MD	95% MD	p-value	MD	95% MD	p-value
wt vs adh1	0.2767	0.1805 to 0.3729	***	-0.1973	-0.3268 to -0.06790	**	0.09927	0.06158 to 0.1370	***	35.83	24.49 to 47.18	***	30.17	18.80 to 41.53	***
wt vs adh6a	0.01517	-0.08543 to 0.1158	ns	-0.01358	-0.1489 to 0.1218	ns	-0.01583	-0.05525 to 0.02358	ns	9.833	-1.514 to 21.18	ns	4.417	-6.946 to 15.78	ns
wt vs adh6b	0.04917	-0.05143 to 0.1498	ns	0.07317	-0.06220 to 0.2085	ns	0.001667	-0.03775 to 0.04108	ns	12.08	0.7357 to 23.43	*	7.917	-3.446 to 19.28	ns
wt vs aro10	0.3567	0.2561 to 0.4573	***	-0.4883	-0.6237 to -0.3530	***	0.1359	0.09650 to 0.1753	***	47.33	35.99 to 58.68	***	31.17	19.80 to 42.53	***
adh1 vs adh6a	-0.2615	-0.3499 to -0.1731	***	0.1838	0.06486 to 0.3026	**	-0.1151	-0.1497 to -0.08048	***	-26	-36.51 to -15.49	***	-25.75	-36.27 to -15.23	***
adh1 vs adh6b	-0.2275	-0.3159 to -0.1391	***	0.2705	0.1516 to 0.3894	***	-0.0976	-0.1322 to -0.06298	***	-23.75	-34.26 to -13.24	***	-22.25	-32.77 to -11.73	***
adh1 vs aro10	0.08	-0.008355 to 0.1684	ns	-0.291	-0.4099 to -0.1721	***	0.03665	0.002031 to 0.07127	*	11.5	0.9941 to 22.01	*	1	-9.520 to 11.52	ns
adh6a vs adh6b	0.034	-0.05913 to 0.1271	ns	0.08675	-0.03857 to 0.2121	ns	0.0175	-0.01899 to 0.05399	ns	2.25	-8.256 to 12.76	ns	3.5	-7.020 to 14.02	ns
adh6a vs aro10	0.3415	0.2484 to 0.4346	***	-0.4748	-0.6001 to -0.3494	***	0.1518	0.1153 to 0.1882	***	37.5	26.99 to 48.01	***	26.75	16.23 to 37.27	***
adh6b vs aro10	0.3075	0.2144 to 0.4006	***	-0.5615	-0.6868 to -0.4362	***	0.1343	0.09776 to 0.1707	***	35.25	24.74 to 45.76	***	23.25	12.73 to 33.77	***
	MD	mean difference
	95% MD	95% cofidence intervale for mean difference
	ns	not statistically significant
	***	< 0.0001
	**	< 0.01
	*	< 0.05
Observations
adh1∆#9b	Transformants obtained from single cell cultures from two independent transformations of St. bombicola PYCC 5882
adh1∆#12C
adh6a∆#1	Transformants obtained from single cell cultures from two independent transformations of St. bombicola PYCC 5882
adh6a∆#2
adh6b∆#1	Transformants obtained from single cell cultures from two independent transformations of St. bombicola PYCC 5882
adh6b∆#2
aro10∆#3	Transformants obtained from single cell cultures from two independent transformations of St. bombicola PYCC 5882
aro10∆#5
Raw data for Figure 7-panel C
Time (hours)	Fructose				Glucose				OD 640nm
0	90	90	88	88	100	100	100	100	0.2	0.2	0.2	0.2
20									15	14	13	15
24	78	80			99	99			20	18	18	18.5
52	48	50	52	56	95	90	94	93	25	25	30	25
76	26	26	31	33	95	91	91	92	29	28	30	32
96			23	29			86	83			40	40
120	7	5	15	18	85	80	73	66	33	36	45	45
		not determined for that time point
